# Supplementary material for: “She held my hand and advised me”: Young migrants’ experiences of individual peer support to access health and social services in two small towns in southwestern Uganda
Source: PLOS Glob Public Health. 2024 Nov 22;4(11):e0003713. doi: 10.1371/journal.pgph.0003713 (PMC11584103; doi:10.1371/journal.pgph.0003713)
Supplement: S1 Table — (XLSX) [file pgph.0003713.s002.xlsx]

## Sheet: IDIs
Demographic	Time spent in town at time of interview one	Getting to know and joining the intervention	Perceptions towards intervention and peer supporters
			Facilitators		Flexible support	Friendship	Perception about intervention	Perception on intervention closure
			Access to health care services	Information and counselling services
22 year old female	Four months	When I got that disease I told my friend, she brought me to peer supporter who explained to me what the intervention was about and after we went and she helped me to get a tube free of charge to treat the vaginal discharge	I am no longer that person who sits on a bench and waits from morning till lunchtime without eating anything. When I go there I go straight and receive my treatment and return home. The last time I got a tube we reached there at 8 am and left at 9 am, we did not delay there”	I talked to the peer supporter. She also told me a lot of information about PrEP and how it is used and she helped me to get it. She escorted me to Lukaya health facility where I got it from.	“You have made life easy for us. Thank you so much”	She knows our problems and is friendly to us	Participant said she prefers the fact that the intervention has improved access to services for young migrants but she does not like it when she gets services before others. "I remember she [peer supporter] told me that whenever I go there I should always introduce myself to the health workers so they can attend to me in time but that is not me, I don’t want to be seen before the people I found t…	"To tell you the truth, if it is possible it is better this programme is kept on permanently. The problem is that I am poor now, I have no money otherwise I would have bought a present for someone who brought up this idea and asked him/her not to stop"
20 year old male	Eight months	Peer supporter met him in the bar with his colleagues and explained the intervention.	"had I not met her [the peer support] maybe even up today I would not have tested for HIV …she held my hand and advised me and told me that it is not a crime even if I was HIV positive" “She gave me immediate help because immediately. She told me that let us go and I get it (test kit) for you. We came here to her place and she told me to wait for her and after some minutes she came with it and al…	He said the peer supporter always advises him not to have sex with a woman he has not done a HIV test with, and to always use condoms.	The participant said many young people prefer to pick condoms from the peer supporter because she is accessable at any time than health facilities.	I went to tell her that I was happy about her guidance and support and since then we have been friends. She advises me on many things especially keeping myself safe	“This is very helpful and it is going to help so many young people because even me myself had I not met her maybe even up today I would not have tested for HIV and by the time I would have tested my life would have deteriorated but she held my hand and advised me and told me that it is not a crime even if I was HIV positive”	The participant wishes the project to be extended to other areas because of the large number of people who want such kind of support.
16 year old male	Eight months	Young people who already knew about the intervention asked the peer supporter to convince him to go back to his home and return to school since he was a bit young to engage in boda boda (motorcycle riding).	None	Participant said he left boda boda riding on the advice of the peer supporter and he returned back to school.			Participant said he knew many young people in town who were like him who were going to benefit from the intervention.
20 year old male	Five months	Upon arriving in the town, he said that he started looking for where to access ART services and that is how he came into contact with the peer supporter who supported him to access referral and transfer documents to the health facility where he accesses care today. He also got more information about the intervention when it was publicized in the community through the community address systems.	…. my friends took me to the community youth leader [Peer supporter] who helped me to get treatment at xxxx in xxxx town. He helped me to get the local council introduction letter that introduced me to the health facility as a resident [of the area] and when I presented it and the documents from my previous health facility I was enrolled.	He knows my (HIV) status so whenever he meets me he encourages me to take my medicine. ‘atugamba ntino ekintu mukinyweze’ translated as ‘please continue taking your medicine’		He (peer supporter) is very free, he tells you openly that medicine is your life. He has no problem; he socializes so well with people	“The support is a good thing because many young people do not access services because they do not have people who can help them and they also do not have the money. What you are doing helps us young people so we can live better lives. What you are doing is so good, it helps us (the migrants) mostly”.
18 year old male	Four months	He was told about the intervention by his colleagues and later met the peer supporter who gave him more details about the intervention. “My friend told me that you can get sick when you don’t have any money with you to go to access care from the health facility and I said let me go and meet her because if she knows you and you approach her next time she will be faster to help you”	“My friend told me that he referred his sick friend to her (peer supporter) and she helped him to access care at xxxx health center III”	Her (peer supporter) words have in a way made me behave well in the community. For example, she warned me against going with commercial sex workers so I intend to avoid even passing in areas where they work because I fear I can meet her there and she will think that I was buying one and so I don’t listen to her advice. Besides the information and the medicines, she actually encourages me to alway…	The participant said he joined the intervention so he could freely access health related support from the peer supporter since he rarely has time to visit the health facility during day time.	She attended to me so fast. Actually, I think she is also so friendly because when she sees you she immediately asks you if you are okay. I have gone to her place just to check on her and when she sees you she really wants to know if you are okay	“I was so happy when I learned about this. I know while living here in Lukaya any time you can get a problem maybe like me my uncle is not here to help me, and there is no one else who knows you, everyone is just bypassing you, but if you have where you can go when you are not feeling well and tell her then that is a good thing”
22 year old female	Two months	She met the project team in the fishing community that explained to her the intervention and she picked interest.	“I liked the program and I know I will benefit with time. Actually, a few days back I wanted to come there (to the health facility) with my peer supporter for HIV testing. I am not sick; I just want to test for HIV”				She said the intervention was beneficial but was so concerned that it was targeting only migrants; “don’t target only migrants, target all people including those who are born here. I am suggesting that you do away with targeting recent migrants and young people and help everyone”
22 year old male	Three months	Was introduced to the intervention by the peer supporter with whom they worked together at a Rice Farm.	He was supported by the peer supporter to get circumcision services at xxxx health facility. …I would speak Rufumbira and he would translate for them [health workers] in Luganda and he would also translate for me whatever they said in Luganda. He did almost the same when we went there to xxxx [for circumcision].		The participant said he works in the same farm with the peer supporter, has his contact and that this works in his favour since he can always approach him for support		He said it was a good program and looked forward to refer his fellow migrants to the peer supporter so they could also benefit from the intervention
23 year old male	Four months	He came to know about the intervention through friends in the community and through the peer supporter				He said that even if he was friends with the peer supporter he did not disclose his HIV status to him due to fear of being stigmatized by the community. "let me tell you the truth that I even feared to tell my friend who brought me here. I am HIV positive and on treatment"	“This is a good program and if goes on it will be a good thing for many young people” He added: “Me what I see is that young people are going to live a good and safe life. That is what I see in the future. I think this is going to help me as well. I am going to use it as long as it is still here”	Musawo (interviewer) we do a lot of things in this life but health comes first and not every time you will have money to access health services so if there is someone like him supporting you to access free health services then you are so lucky. I know people (in this program) are happy about it just like me and they are praying it does not close.
22 year old female	Four months	The intervention met her at a training facility where the intervention was introduced to all the trainees.	I was enticed to join (the intervention) because of my condition that requires me to access medication every month. My parents used to collect me and take me to the hospital. When they said I could get support to access treatment from here and that there was someone to see me through the process then I decided to join. At the time of the first interview, the peer support had successfully managed …				The participant said she liked the program and referred it to her friends and colleagues at the training facility
18 year old female	Four months	Was introduced to the intervention by the peer supporter who met her at she shop where she worked as a shop attendant.					Asked the intervention to target all young people in the community because they all had diffuculties. "This project is a good one but I think you should not only look at migrants many people are suffering. They don’t get medicines in health facilities so you help them all. If you are targeting young people target them all because they are all suffering"
17 year old female	One month	The participant said the peer supporter was a friend to her neighbour and through their interactions she got to know about the intervention and the kind of support it gives young people	She expressed satisfication with the fast services she got at xxx health facility when she went there with the peer supporter.	"Yes, especially when I get challenges I go and tell her because I trust her so much. There are times when she even counsels me as an older person"	"…she (peer supporter) is always on ground, easy to be approached by young people and quick to support in case of need"		"It has really helped me because even if I get a problem right now, I cannot suffer or get stranded having in mind that L (peer supporter) is there to assist me. I easily reach out to her and tell her what I am going through so that I get helped. Therefore, the intervention has been of great help to me"
20 year old female	Nine months	She used to wash the peer supporters clothes and that is how she came to know and join the intervention	The participant said the peer supporter escorted her to the health facility where she received very good services. At first she thought the peer supporter was an employee of the health facility because of the way she dealt with the health workers.	She narrated her fears of becoming pregnant and getting HIV infection from men who forced her into condomless sex and the peer supporter. The peer supporter gave her information concerning protecting herself with PrEP and also using family planning. She escorted her to the health facility where she easily accessed these services. "When you discuss with a person like her about your situation, you …	Any time you want her to help she is always available.	She made me her friend.	It is a very good thing for every young person, especially for those that just come from far places, who do not know any person in the area. They face problems. We have benefited, you get treatment which is sometimes free, because at first when you come, you may not know where the government health facility is located. So she (peer supporter) helps and takes you there sometimes.
20 year old female	Two months	Was referred to the peer supporter by some community members who told her that he supports migrants aged 14-24.	I met her in February and I explained to her my problems and she listened to me. She responded by taking me to the hospital and that is where she told me a lot about the intervention.	You treat us well and give us counseling to become strong people		It felt so good (meeting peer supporter) because he was receptive, and well-mannered and he explained to me everything very well.	I would recommend you to continue meeting us and supporting young people. I would prefer this intervention to keep going on.	I request that this program does not stop because personally, I have already benefited and I know what it means
19 year old male	Eight months	He got to know about the intervention when he found a peer supporter with a group of young men explaining about the intervention.		Personally, I did not come to gain a lot from it, let’s say to get money but I have got enough good information that I can share with others and they be able to benefit from it.			They (peer supporters) have been so supportive in terms of restoring young people’s hopes for those that have been hopeless. They have also linked us to people who have encouraged and advised us in one way or another
20 year old female	Nine months	One evening he wanted some condoms and her friend took him a peer supporter who was widely known in the area for distributing condoms and when they met this when he got to know about the intervention and joining	The peer supporter became her source of condoms since she was involved in multiple relationships. Showed me where condoms are always put/kept and so now I go there and pick condoms anytime I want and go back home	She narrated her fears with men who slept with her without condoms and she calmed down after having a one-on-one interaction with the peer supporter.	She said she exchanged her phone contacts with the peer supporter such that she was able to reach him for support even when the peer supporter was out of town at the time of need.	She (peer supporter) never treated me badly because she welcomed me well and we became friends thereafter. She cares a lot about young migrants	This program is so helpful in a way that it was beneficial to me since I got to learn about things I didn’t know and I was also able to get what I wanted like condoms to protect myself from HIV and so many others.	I want to continue with you and I do not want to see this program come to an end soon.
18 year old male	Six months	People in the community said there was a person who supported migrants to access care and when I heard of that I looked for her and that is how I joined.				He said to him the peer support is beyond just being friends. He is like a parent to him because of the way he has supported him. He said he has learnt a lot from him and has also transferred what he has learnt to his colleagues	I have benefited in the way that I hope or stand a chance of getting a job and also free health services	I wish you do not close. You should continue working with young migrants and try to find out what they are going through and even extend your services to other places like Kampala because those who need support are so many out there
17 year old female	Seven months	The peer supporter always visited the restaurant to meet young people. She told us that the intervention she is working on is only for the young people who are migrants and that it gives health support to them.	Not yet been supported to access health services because I am still okay now	It has been helpful because they (peer supporters) give us advice and educate us about health. I see her as my hero and my counsellor	We live with them so they are in position to support you anytime you want them.	She expressed satisification with the fact that peer supporters are so friendly and supportive to young people.	Things related to Health are rarely bad and I am always excited about such programs. It is a good program for young people
21 year old male	Three months	I was at work when he (peer supporter) came and started asking us things, some about our health and explained how he worked with an institution that was supporting young migrants to access services.	I was supported by him (peer supporter) to access HIV testing services which I had longed for a while. I now know the process through which I can access services at xxxx health facility by myself.	I have got a lot of benefits from it (intervention) and I can also educate other young people.		The peer supporter is a colleague and friend. He is a supervisor at the farm where I work.	We have attained enough knowledge on how we can live a good life as a youth, more especially in a new area n. There is a lot I have learned, for example, those things of going/visiting a health facility for medical care.
21 year old male	Eight months	I came to know about the intervention through the peer supporter.	Many young people need to be reminded to seek health care services and the peer supporters are doing this so well. Whenever you meet a peer supporter he/she asks you if you have any health challenges so he can support you to get treatment at a health center. He said he had not yet sought any health services but he looked to visiting the facility if he got any health issue.				What I have observed is that you spare your time and come to us and by doing so, you have cared about us. If you were not concerned about us, I would give up on this.	“This is a good thing for young people though I have not used it much I know people that have benefitted a lot through this and they will not feel happy when you stop, I will also not feel happy that is the truth”.
21 year old male	Ten months	Through the peer supporter	He said he always wanted to do a HIV test but because it was paid for he always postponed it until when he met a peer supporter who referred him to the government health facility where he got tested for free.	The peer supporter always encourages him to be faithful to his wife whom he left back home and use condoms if he can not avoid.	He said he lives in the same community with the peer supporter and that this he is always available for any young person who wants help for example to access services, condoms and meeting a counsellor at the health facility.		There are very many sex workers here and if not careful you can get problems with them like sleeping with them and get HIV but the peer supporters meet us and discourage us from associating with them.
